# Supplementary material for: Metabolic Fate Is Defined by Amino Acid Nature in Gilthead Seabream Fed Different Diet Formulations
Source: Animals (Basel). 2022 Jul 2;12(13):1713. doi: 10.3390/ani12131713 (PMC9264960; doi:10.3390/ani12131713)
Supplement: Supplementary file 1 [file animals-12-01713-s001.zip]

Archive with 1 entries (1 files):
- animals-1764803-supplementary.pdf
